# Supplementary material for: Analysis of the Masked Metabolite of Deoxynivalenol and Fusarium Resistance in CIMMYT Wheat Germplasm
Source: Toxins (Basel). 2017 Jul 29;9(8):238. doi: 10.3390/toxins9080238 (PMC5577572; doi:10.3390/toxins9080238)
Supplement: Supplementary file 1 [file toxins-09-00238-s001.zip]

Archive with 1 entries (1 files):
- toxins-206793-supplementaryTableS1.xlsx
