# Supplementary material for: Analysis of the Masked Metabolite of Deoxynivalenol and Fusarium Resistance in CIMMYT Wheat Germplasm
Source: Toxins (Basel). 2017 Jul 29;9(8):238. doi: 10.3390/toxins9080238 (PMC5577572; doi:10.3390/toxins9080238)
Supplement: Supplementary file 1 [file toxins-09-00238-s001.zip › toxins-206793-supplementaryTableS1.xlsx]

## Sheet: Sheet1
1	GID	Name or Pedigree	Plot	Entry	Nursery	SheetNo	Order for Analysis	PH (Plant height, cm)	DH (Days to heading)	FHB index (%)	ERG (ppm)	D3G mean (ppb)	D3G mean (nmol/l)	DON mean (ppb)	DON mean (nmol/l)	D3G/DON Mol ratio	NIV (ppb)	NIV/DON Mass ratio
2	7303362	CHIH95.2.6/5/BABAX/LR42//BABAX*2/4/SNI/TRAP#1/3/KAUZ*2/TRAP//KAUZ/6/2*BABAX/LR42//BABAX*2/3/TUKURU/7/WBLL1*2/KURUKU//HEILO/8/WBLL1*2/KURUKU//HEILO/3/WBLL1*2/KURUKU	774	479	C20FHBSN	Sheet1-3	3	105	66	4.86486	7.42065	1620.9	3134.6	3885.35	10941.6	0.286476	60.4333	0.015535
3	7303164	CROC_1/AE.SQUARROSA (210)//WBLL1*2/BRAMBLING/3/VILLA JUAREZ F2009/4/WBLL1*2/KURUKU//HEILO/5/WBLL1*2/KURUKU//HEILO	838	475	C20FHBSN	Sheet1-4	4	85	69	5.31915	9.66858	1700.72	3288.95	4296.67	12099.9	0.271436	108.633	0.0255924
4	7312119	KFA/2*KACHU*2//WAXBI	340	340	C20FHBSN	Sheet1-5	5	95	69	5.6701	8.74408	1815.2	3510.35	3921.35	11042.9	0.317453	63.6	0.0161363
5	7312620	TRCH/HUIRIVIS #1/3/PBW343*2/KUKUNA*2//FRTL/PIFED	768	30	C20FHBSN	Sheet1-6	6	90	64	5.81395	6.94435	756.767	1463.48	1523.75	4291.04	0.341104	24.55	0.0161315
6	7304237	HGO94.7.1.12//WBLL1*2/KUKUNA/3/WBLL1*2/KURUKU/4/PBW343*2/KUKUNA*2//FRTL/PIFED	498	498	C20FHBSN	Sheet1-7	7	105	69	6.38298	5.79834	1168.52	2259.75	6147.63	17312.4	0.130529	21.9667	0.00357346
7	7313529	SAUAL*2/3/WL6718//2*PRL/VEE#6/4/2*PBW343*2/KUKUNA*2//FRTL/PIFED	127	127	C20FHBSN	Sheet1-8	8	90	64	6.54762	5.79834	913.217	1766.03	2653.02	7471.18	0.236385	50.1833	0.0188819
8	7303782	QUAIU #1/3/T.DICOCCON PI94625/AE.SQUARROSA (372)//3*PASTOR/4/QUAIU #2/5/BECARD/QUAIU #1	488	488	C20FHBSN	Sheet1-9	9	110	69	6.84211	6.41183	906.483	1753.01	2457.6	6920.87	0.253038	105.483	0.04278
9	7312960	WBLL1*2/4/YACO/PBW65/3/KAUZ*2/TRAP//KAUZ/5/KACHU #1/6/PBW343*2/KUKUNA*2//FRTL/PIFED/7/PBW343*2/KUKUNA*2//FRTL/PIFED	62	62	C20FHBSN	Sheet1-10	10	95	66	6.85714	13.9001	1323.02	2558.53	2772.93	7808.88	0.327824	164.9	0.0597271
10	7396307	KACHU #1/3/C80.1/3*BATAVIA//2*WBLL1/4/KACHU/5/KFA/2*KACHU	190	190	C20FHBSN	Sheet1-11	11	95	66	31.25	10.3414	1837.65	3553.76	4695.88	13224.1	0.268214	70.1667	0.0150539
11	7311938	KACHU #1/6/NG8201/KAUZ/4/SHA7//PRL/VEE#6/3/FASAN/5/MILAN/KAUZ/7/KACHU/8/KZA//WH 542/2*PASTOR/3/BACEU #1/9/KACHU #1/KIRITATI//KACHU	692	312	C20FHBSN	Sheet1-12	12	95	66	32.4324	13.1621	2341.47	4528.07	5349.42	15064.5	0.301372	151.033	0.0284441
12	7312394	HUW234+LR34/PRINIA*2//KIRITATI/5/BAV92//IRENA/KAUZ/3/HUITES*2/4/CROC_1/AE.SQUARROSA (224)//KULIN/3/WESTONIA	679	7	C20FHBSN	Sheet1-13	13	90	62	33.5526	11.0874	934.383	1806.97	2238.17	6302.92	0.286524	69.05	0.0308532
13	7399534	ATTILA/3*BCN//BAV92/3/TILHI/5/BAV92/3/PRL/SARA//TSI/VEE#5/4/CROC_1/AE.SQUARROSA (224)//2*OPATA*2/6/TRCH/SRTU//KACHU	894	82	C20FHBSN	Sheet1-14	14	90	59	33.871	13.2314	1678.35	3245.7	5830.75	16420	0.197256	374.467	0.0641233
14	7398471	KFA/2*KACHU*2//WAXBI	753	343	C20FHBSN	Sheet1-15	15	95	66	34.5455	11.0428	2042.45	3949.82	5246.03	14773.4	0.266857	69.4	0.0131879
15	7395927	UP2338*2/4/SNI/TRAP#1/3/KAUZ*2/TRAP//KAUZ/5/MILAN/KAUZ//CHIL/CHUM18/6/UP2338*2/4/SNI/TRAP#1/3/KAUZ*2/TRAP//KAUZ/7/UP2338*2/VIVITSI/3/FRET2/TUKURU//FRET2/4/MISR 1	167	167	C20FHBSN	Sheet1-16	16	95	73	35.3591	5.46233	510.15	986.56	1557.87	4387.12	0.225361	80.1333	0.0514253
16	7313135	FRET2*2/4/SNI/TRAP#1/3/KAUZ*2/TRAP//KAUZ/5/TNMU/6/FRET2*2/4/SNI/TRAP#1/3/KAUZ*2/TRAP//KAUZ/7/TRCH/HUIRIVIS #1/8/FRET2*2/4/SNI/TRAP#1/3/KAUZ*2/TRAP//KAUZ/5/PARUS/6/FRET2*2/KUKUNA	85	85	C20FHBSN	Sheet1-17	17	100	69	35.7143	8.46171	1068.77	2066.85	3847.67	10835.4	0.190886	236.35	0.0613264
17	7398595	ATTILA*2/PBW65//KACHU/3/UP2338*2/KKTS*2//YANAC	821	2	C20FHBSN	Sheet1-18	18	90	69	35.8696	16.4704	1817.68	3515.15	6268.95	17654	0.200649	165.667	0.0270754
18	7310893	FRET2/TUKURU//FRET2/3/MUNAL #1/4/SUP152/AKURI//SUP152	217	217	C20FHBSN	Sheet1-19	19	100	69	35.9551	5.03373	797.217	1541.71	2089.52	5884.3	0.261988	66.85	0.0319937
19	7398877	KACHU #1/YUNMAI 47//KACHU/5/SAUAL/3/C80.1/3*BATAVIA//2*WBLL1/4/SITE/MO//PASTOR/3/TILHI	972	28	C20FHBSN	Sheet1-20	20	85	69	36.5591	6.61762	1626.2	3144.85	4885.72	13758.7	0.228625	420.167	0.0861008
20	7400980	OASIS/SKAUZ//4*BCN/3/PASTOR/4/KAUZ*2/YACO//KAUZ/5/2*QUAIU #3/6/BECARD/QUAIU #1	575	429	C20FHBSN	Sheet1-21	21	95	64	37.5	9.18325	1545.8	2989.36	4566.37	12859.4	0.233211	76.3333	0.0167191
21	7396136	BORL14//KFA/2*KACHU	175	175	C20FHBSN	Sheet1-22	22	95	71	37.5723	4.347	1362.27	2634.44	4331.58	12198.2	0.216046	102.417	0.0235463
22	7312074	KFA/2*KACHU/5/WBLL1*2/4/BABAX/LR42//BABAX/3/BABAX/LR42//BABAX/6/KFA/2*KACHU	571	329	C20FHBSN	Sheet1-23	23	95	64	40	9.98035	1429.43	2764.33	3078.02	8668.03	0.319114	496.5	0.162094
23	7023535	HARTOG_SUMAI3 (LINE B)/2*NAVJ07	425	47	M19FHBSN	Sheet2-1	26	95	60	2.40964	3.55016	575.767	1113.45	1113.43	3135.55	0.35506	22.5833	0.0202965
24	7135612	HARTOG_SUMAI3 (LINE B)/JANZ-Rth5	269	41	M19FHBSN	Sheet2-2	27	100	60	2.61438	5.7937	366.717	709.179	698.383	1966.72	0.360049	24.3	0.0347234
25	7170561	NAVJ07/3/KINGBIRD #1//INQALAB 91*2/TUKURU	430	10	M19FHBSN	Sheet2-3	28	100	62	2.68817	3.65305	606.833	1173.53	1899.83	5350.14	0.219394	44.6833	0.0234206
26	7024837	HARTOG_SUMAI3 (LINE D)/2*MUNAL #1	59	59	M19FHBSN	Sheet2-4	29	90	60	3.20513	13.6433	154.167	298.137	792.183	2230.87	0.133573	20.35	0.0256448
27	7024893	HARTOG_SUMAI3 (LINE D)/2*MUNAL #1	342	38	M19FHBSN	Sheet2-5	30	95	57	3.28947	11.7772	319.233	617.353	921.233	2594.29	0.23806	22.7167	0.0247004
28	7024498	HARTOG_SUMAI3 (LINE D)/2*ROLF07	207	45	M19FHBSN	Sheet2-6	31	105	74	3.33333	5.8102	299.5	579.192	1404.63	3955.6	0.146391	16.2167	0.0115349
29	7023292	HARTOG_SUMAI3 (LINE A)/2*QUAIU #1	50	50	M19FHBSN	Sheet2-7	32	90	64	3.38983	4.59096	341.733	660.865	875.817	2466.39	0.26796	33.8	0.0385968
30	7024671	HARTOG_SUMAI3 (LINE D)/2*VORB	390	57	M19FHBSN	Sheet2-8	33	100	62	3.48837	4.55666	113.167	218.849	428.8	1207.55	0.181271	5.3	0.0123561
31	7024671	HARTOG_SUMAI3 (LINE D)/2*VORB	248	57	M19FHBSN	Sheet2-9	34	100	64	3.65854	4.54325	69.6167	134.629	590.317	1662.4	0.0807333	3.65	0.00650181
32	7135609	HARTOG_SUMAI3 (LINE B)/JANZ-Rth5	260	58	M19FHBSN	Sheet2-10	35	85	62	3.65854	6.50983	546.067	1056.02	1562.43	4399.98	0.239706	34.8667	0.0223185
33	7178678	PASTOR//HXL7573/2*BAU/3/SOKOLL/WBLL1/5/CROC_1/AE.SQUARROSA (213)//PGO/3/CMH81.38/2*KAUZ/4/BERKUT/6/W15.92/4/PASTOR//HXL7573/2*BAU/3/WBLL1	414	137	M19FHBSN	Sheet2-11	36	95	64	16.4557	11.1305	1228.37	2375.49	3079.3	8671.64	0.274338	99.6	0.0323619
34	7080965	THB/KEA//PF85487/3/DUCULA/4/WBLL1*2/TUKURU/5/IWA 8600211//2*PBW343*2/KUKUNA/6/TRCH/SRTU//KACHU	241	67	M19FHBSN	Sheet2-12	37	90	64	16.5714	2.99315	588.917	1138.88	1686.58	4749.6	0.241039	77.6333	0.0464338
35	7176781	TRCH/SRTU//KACHU/3/TRCH/SRTU//KACHU	443	90	M19FHBSN	Sheet2-13	38	95	62	16.7598	11.8883	1691.17	3270.48	4919.72	13854.5	0.236175	112.567	0.0228825
36	7177606	PBW343*2/KUKUNA//PBW343*2/KUKUNA*2/8/SHA7//PRL/VEE#6/3/FASAN/4/HAAS8446/2*FASAN/5/CBRD/KAUZ/6/MILAN/AMSEL/7/FRET2*2/KUKUNA	196	79	M19FHBSN	Sheet2-14	39	95	64	17.1271	6.62501	1562.38	3021.43	3957.27	11144.1	0.271114	104.567	0.0264217
37	7177768	HEILO//MILAN/MUNIA/3/WHEAR/KRONSTAD F2004/4/NELOKI	333	64	M19FHBSN	Sheet2-15	40	90	60	17.284	6.84569	1520.7	2940.82	3865.52	10885.7	0.270596	54.2333	0.0140646
38	7177603	PBW343*2/KUKUNA//PBW343*2/KUKUNA*2/8/SHA7//PRL/VEE#6/3/FASAN/4/HAAS8446/2*FASAN/5/CBRD/KAUZ/6/MILAN/AMSEL/7/FRET2*2/KUKUNA	276	104	M19FHBSN	Sheet2-16	41	90	60	17.8161	9.35313	1382.15	2672.89	2874.7	8095.47	0.331052	257.45	0.0899455
39	7178937	VARIS/MISR2, EGY/3/FRET2/KUKUNA//FRET2*2/7/TUKURU//BAV92/RAYON/6/NG8201/KAUZ/4/SHA7//PRL/VEE#6/3/FASAN/5/MILAN/KAUZ	411	117	M19FHBSN	Sheet2-17	42	95	67	17.9894	3.8724	517.317	1000.42	2064.65	5814.28	0.172039	38.5833	0.0186854
40	7176773	FRET2/KUKUNA//FRET2/3/PASTOR//HXL7573/2*BAU/5/FRET2*2/4/SNI/TRAP#1/3/KAUZ*2/TRAP//KAUZ/6/SERI.1B//KAUZ/HEVO/3/AMAD*2/4/KIRITATI	162	60	M19FHBSN	Sheet2-18	43	85	64	18.1818	14.4251	2251.92	4354.9	4750.78	13378.7	0.326139	67.8167	0.0144083
41	7180105	REH/HARE//2*BCN/3/CROC_1/AE.SQUARROSA (213)//PGO/4/HUITES/5/T.DICOCCON PI94624/AE.SQUARROSA (409)//BCN/6/REH/HARE//2*BCN/3/CROC_1/AE.SQUARROSA (213)//PGO/4/HUITES/7/MUTUS/8/2*UP2338*2/KKTS*2//YANAC	453	118	M19FHBSN	Sheet2-19	44	85	64	18.3246	13.915	2682.6	5187.78	5733.53	16146.2	0.321383	165.983	0.0289689
42	7173782	NELOKI/4/MARCHOUCH*4/SAADA/3/2*FRET2/KUKUNA//FRET2/5/PBW343*2/KUKUNA*2//FRTL/PIFED	182	89	M19FHBSN	Sheet2-20	45	90	64	18.4971	12.9141	1281.48	2478.21	5180.6	14589.1	0.169922	70.8	0.0136674
43	7080424	KACHU*2/8/REH/HARE//2*BCN/3/CROC_1/AE.SQUARROSA (213)//PGO/4/HUITES/5/T.DICOCCON PI94624/AE.SQUARROSA (409)//BCN/6/REH/HARE//2*BCN/3/CROC_1/AE.SQUARROSA (213)//PGO/4/HUITES/7/MUTUS	458	115	M19FHBSN	Sheet2-21	46	95	60	18.6747	7.72436	1008.77	1950.82	1838.27	5176.76	0.376827	128.95	0.0700597
44	7179794	KAUZ//ALTAR 84/AOS/3/MILAN/KAUZ/4/SAUAL/5/SERI.1B//KAUZ/HEVO/3/AMAD*2/4/KIRITATI/6/KACHU/SAUAL	312	20	M19FHBSN	Sheet2-22	47	95	64	18.8776	9.94522	1868.7	3613.81	4991.3	14056	0.257102	102.783	0.0205804
45	7081483	PICAFLOR #1/4/INQALAB 91*2/TUKURU//T.SPELTA PI348599/3/INQALAB 91*2/KUKUNA/5/KINGBIRD #1//INQALAB 91*2/TUKURU	94	94	M19FHBSN	Sheet2-23	48	85	60	19.4444	29.5741	2039.2	3943.53	6337.4	17846.8	0.220955	132.117	0.020887
46	7178773	SOKOLL/WBLL1/4/2*SOKOLL/3/PASTOR//HXL7573/2*BAU	308	9	M19FHBSN	Sheet2-24	49	95	64	19.7531	12.85	1638.63	3168.89	4987.67	14045.8	0.225562	73.2667	0.0147495
47	7174165	TUKURU//BAV92/RAYON/6/NG8201/KAUZ/4/SHA7//PRL/VEE#6/3/FASAN/5/MILAN/KAUZ/7/SERI.1B//KAUZ/HEVO/3/AMAD*2/4/KIRITATI/8/ATTILA*2/PBW65*2//W485/HD29	372	120	M19FHBSN	Sheet2-25	50	95	60	20.442	7.90423	1132.03	2189.2	2555.32	7196.05	0.304642	37.4167	0.0147481
48	10004	SUMAI #3 (Resistant control)	501	501	C20FHBSN	Sheet1-1	1	135	76	1.47783	1.48739	23.5333	45.5102	131.25	369.614	0.123354	11.9	0.0900311
49	2589783	HEILO (Resistant control)	505	505	C20FHBSN	Sheet1-2	2	105	64	3.78378	3.16334	148.883	287.92	367.583	1035.15	0.280417	5.41667	0.0148988
50	5536	GAMENYA (Susceptible control)	502	502	C20FHBSN	Sheet1-24	24	110	78	63.1285	11.8531	1713.88	3314.41	5790.57	16306.9	0.203059	76.7333	0.0132325
51	422067	OCORONI (Susceptible control)	517	504	C20FHBSN	Sheet1-25	25	85	64	87.2222	17.5983	396.367	766.518	1007.53	2837.32	0.26994	14.9833	0.0148084
